# Supplementary material for: Impact of diastolic pulmonary gradient and pulmonary vascular remodeling on survival after left ventricular assist device implantation and heart transplantation
Source: Egypt Heart J. 2023 Dec 20;75:102. doi: 10.1186/s43044-023-00428-4 (PMC10733249; doi:10.1186/s43044-023-00428-4)
Supplement: Supplementary file 1 — Additional file 1. Normality testing of the data. [file 43044_2023_428_MOESM1_ESM.xlsx]

## Sheet: Sheet1
Explore
pre-LVAD DPG>7
Case Processing Summary
pre-LVAD DPG>7		Cases
		Valid		Missing		Total
		N	Percent	N	Percent	N	Percent
time of transplant after VAD (months)	Pre-LVAD DPG <7	10	0.204082	39	0.795918	49	1
	Pre-LVAD DPG ≥7	7	0.291667	17	0.708333	24	1
Follow-up (months)	Pre-LVAD DPG <7	49	1	0	0	49	1
	Pre-LVAD DPG ≥7	24	1	0	0	24	1
age	Pre-LVAD DPG <7	49	1	0	0	49	1
	Pre-LVAD DPG ≥7	24	1	0	0	24	1
weight (kg)	Pre-LVAD DPG <7	49	1	0	0	49	1
	Pre-LVAD DPG ≥7	24	1	0	0	24	1
height (cm)	Pre-LVAD DPG <7	49	1	0	0	49	1
	Pre-LVAD DPG ≥7	24	1	0	0	24	1
BSA	Pre-LVAD DPG <7	49	1	0	0	49	1
	Pre-LVAD DPG ≥7	24	1	0	0	24	1
BMI	Pre-LVAD DPG <7	49	1	0	0	49	1
	Pre-LVAD DPG ≥7	24	1	0	0	24	1
serum Na	Pre-LVAD DPG <7	49	1	0	0	49	1
	Pre-LVAD DPG ≥7	24	1	0	0	24	1
BUN	Pre-LVAD DPG <7	49	1	0	0	49	1
	Pre-LVAD DPG ≥7	24	1	0	0	24	1
serum creatinine	Pre-LVAD DPG <7	49	1	0	0	49	1
	Pre-LVAD DPG ≥7	24	1	0	0	24	1
ALT	Pre-LVAD DPG <7	49	1	0	0	49	1
	Pre-LVAD DPG ≥7	24	1	0	0	24	1
AST	Pre-LVAD DPG <7	49	1	0	0	49	1
	Pre-LVAD DPG ≥7	24	1	0	0	24	1
Bilirubin	Pre-LVAD DPG <7	49	1	0	0	49	1
	Pre-LVAD DPG ≥7	24	1	0	0	24	1
Albumin	Pre-LVAD DPG <7	49	1	0	0	49	1
	Pre-LVAD DPG ≥7	24	1	0	0	24	1
WBCs	Pre-LVAD DPG <7	49	1	0	0	49	1
	Pre-LVAD DPG ≥7	24	1	0	0	24	1
Hb	Pre-LVAD DPG <7	49	1	0	0	49	1
	Pre-LVAD DPG ≥7	24	1	0	0	24	1
Platelets	Pre-LVAD DPG <7	49	1	0	0	49	1
	Pre-LVAD DPG ≥7	24	1	0	0	24	1
INR	Pre-LVAD DPG <7	49	1	0	0	49	1
	Pre-LVAD DPG ≥7	24	1	0	0	24	1
pre-LVAD CO (ECHO)	Pre-LVAD DPG <7	48	0.979592	1	0.0204082	49	1
	Pre-LVAD DPG ≥7	22	0.916667	2	0.0833333	24	1
pre-LVAD CI (ECHO)	Pre-LVAD DPG <7	48	0.979592	1	0.0204082	49	1
	Pre-LVAD DPG ≥7	22	0.916667	2	0.0833333	24	1
pre-LVAD LVEF	Pre-LVAD DPG <7	49	1	0	0	49	1
	Pre-LVAD DPG ≥7	24	1	0	0	24	1
pre-LVAD LVEDV	Pre-LVAD DPG <7	49	1	0	0	49	1
	Pre-LVAD DPG ≥7	24	1	0	0	24	1
pre-LVAD LVESV	Pre-LVAD DPG <7	49	1	0	0	49	1
	Pre-LVAD DPG ≥7	24	1	0	0	24	1
pre-LVAD LA	Pre-LVAD DPG <7	49	1	0	0	49	1
	Pre-LVAD DPG ≥7	24	1	0	0	24	1
pre-LVAD PASP	Pre-LVAD DPG <7	48	0.979592	1	0.0204082	49	1
	Pre-LVAD DPG ≥7	24	1	0	0	24	1
pre-LVAD sPAP (cath)	Pre-LVAD DPG <7	49	1	0	0	49	1
	Pre-LVAD DPG ≥7	24	1	0	0	24	1
pre-LVAD dPAP (cath)	Pre-LVAD DPG <7	49	1	0	0	49	1
	Pre-LVAD DPG ≥7	24	1	0	0	24	1
pre-LVAD mPAP (cath)	Pre-LVAD DPG <7	49	1	0	0	49	1
	Pre-LVAD DPG ≥7	24	1	0	0	24	1
pre-LVAD DPG (mmHg)	Pre-LVAD DPG <7	49	1	0	0	49	1
	Pre-LVAD DPG ≥7	24	1	0	0	24	1
pre-LVAD TPG (mmHg)	Pre-LVAD DPG <7	49	1	0	0	49	1
	Pre-LVAD DPG ≥7	24	1	0	0	24	1
pre-LVAD PCWP (mmHg)	Pre-LVAD DPG <7	49	1	0	0	49	1
	Pre-LVAD DPG ≥7	24	1	0	0	24	1
pre-LVAD PVR	Pre-LVAD DPG <7	49	1	0	0	49	1
	Pre-LVAD DPG ≥7	23	0.958333	1	0.0416667	24	1
pre-LVAD PVR index	Pre-LVAD DPG <7	49	1	0	0	49	1
	Pre-LVAD DPG ≥7	23	0.958333	1	0.0416667	24	1
pre-LVAD PVR (wood units)	Pre-LVAD DPG <7	49	1	0	0	49	1
	Pre-LVAD DPG ≥7	24	1	0	0	24	1
pre-LVAD SVR	Pre-LVAD DPG <7	48	0.979592	1	0.0204082	49	1
	Pre-LVAD DPG ≥7	21	0.875	3	0.125	24	1
pre-LVAD SVR index	Pre-LVAD DPG <7	48	0.979592	1	0.0204082	49	1
	Pre-LVAD DPG ≥7	21	0.875	3	0.125	24	1
pre-LVAD PVR/SVR	Pre-LVAD DPG <7	48	0.979592	1	0.0204082	49	1
	Pre-LVAD DPG ≥7	21	0.875	3	0.125	24	1
pre-LVAD TPR	Pre-LVAD DPG <7	48	0.979592	1	0.0204082	49	1
	Pre-LVAD DPG ≥7	22	0.916667	2	0.0833333	24	1
pre-LVAD TPR index	Pre-LVAD DPG <7	48	0.979592	1	0.0204082	49	1
	Pre-LVAD DPG ≥7	22	0.916667	2	0.0833333	24	1
pre-LVAD Fick CO	Pre-LVAD DPG <7	49	1	0	0	49	1
	Pre-LVAD DPG ≥7	24	1	0	0	24	1
pre-LVAD Fick CI	Pre-LVAD DPG <7	48	0.979592	1	0.0204082	49	1
	Pre-LVAD DPG ≥7	24	1	0	0	24	1
on LVAD EF	Pre-LVAD DPG <7	49	1	0	0	49	1
	Pre-LVAD DPG ≥7	24	1	0	0	24	1
on LVAD LVEDV	Pre-LVAD DPG <7	48	0.979592	1	0.0204082	49	1
	Pre-LVAD DPG ≥7	24	1	0	0	24	1
on LVAD LVESV	Pre-LVAD DPG <7	49	1	0	0	49	1
	Pre-LVAD DPG ≥7	24	1	0	0	24	1
on LVAD LA	Pre-LVAD DPG <7	49	1	0	0	49	1
	Pre-LVAD DPG ≥7	24	1	0	0	24	1
on LVAD PASP	Pre-LVAD DPG <7	49	1	0	0	49	1
	Pre-LVAD DPG ≥7	23	0.958333	1	0.0416667	24	1
on-LVAD sPAP	Pre-LVAD DPG <7	48	0.979592	1	0.0204082	49	1
	Pre-LVAD DPG ≥7	23	0.958333	1	0.0416667	24	1
on-LVAD dPAP	Pre-LVAD DPG <7	48	0.979592	1	0.0204082	49	1
	Pre-LVAD DPG ≥7	23	0.958333	1	0.0416667	24	1
on-LVAD mPAP	Pre-LVAD DPG <7	48	0.979592	1	0.0204082	49	1
	Pre-LVAD DPG ≥7	23	0.958333	1	0.0416667	24	1
on-VAD DPG	Pre-LVAD DPG <7	48	0.979592	1	0.0204082	49	1
	Pre-LVAD DPG ≥7	23	0.958333	1	0.0416667	24	1
on-LVAD TPG	Pre-LVAD DPG <7	48	0.979592	1	0.0204082	49	1
	Pre-LVAD DPG ≥7	23	0.958333	1	0.0416667	24	1
on-LVAD PCWP	Pre-LVAD DPG <7	48	0.979592	1	0.0204082	49	1
	Pre-LVAD DPG ≥7	23	0.958333	1	0.0416667	24	1
on-LVAD PVR	Pre-LVAD DPG <7	48	0.979592	1	0.0204082	49	1
	Pre-LVAD DPG ≥7	23	0.958333	1	0.0416667	24	1
on-LVAD PVR index	Pre-LVAD DPG <7	48	0.979592	1	0.0204082	49	1
	Pre-LVAD DPG ≥7	23	0.958333	1	0.0416667	24	1
on-VAD PVR (wood units)	Pre-LVAD DPG <7	48	0.979592	1	0.0204082	49	1
	Pre-LVAD DPG ≥7	22	0.916667	2	0.0833333	24	1
on-LVAD SVR	Pre-LVAD DPG <7	46	0.938776	3	0.0612245	49	1
	Pre-LVAD DPG ≥7	17	0.708333	7	0.291667	24	1
on-LVAD SVR index	Pre-LVAD DPG <7	46	0.938776	3	0.0612245	49	1
	Pre-LVAD DPG ≥7	17	0.708333	7	0.291667	24	1
on-LVAD PVR/SVR	Pre-LVAD DPG <7	46	0.938776	3	0.0612245	49	1
	Pre-LVAD DPG ≥7	17	0.708333	7	0.291667	24	1
on-LVAD TPR	Pre-LVAD DPG <7	46	0.938776	3	0.0612245	49	1
	Pre-LVAD DPG ≥7	17	0.708333	7	0.291667	24	1
on-LVAD TPR index	Pre-LVAD DPG <7	46	0.938776	3	0.0612245	49	1
	Pre-LVAD DPG ≥7	17	0.708333	7	0.291667	24	1
on-LVAD Fick CO	Pre-LVAD DPG <7	48	0.979592	1	0.0204082	49	1
	Pre-LVAD DPG ≥7	23	0.958333	1	0.0416667	24	1
on-LVAD Fick CI	Pre-LVAD DPG <7	48	0.979592	1	0.0204082	49	1
	Pre-LVAD DPG ≥7	23	0.958333	1	0.0416667	24	1
post LVAD milrinone days	Pre-LVAD DPG <7	49	1	0	0	49	1
	Pre-LVAD DPG ≥7	24	1	0	0	24	1
post LVAD ICU stay	Pre-LVAD DPG <7	49	1	0	0	49	1
	Pre-LVAD DPG ≥7	24	1	0	0	24	1
post LVAD iNO days	Pre-LVAD DPG <7	49	1	0	0	49	1
	Pre-LVAD DPG ≥7	24	1	0	0	24	1
post LVAD ventilator days	Pre-LVAD DPG <7	49	1	0	0	49	1
	Pre-LVAD DPG ≥7	24	1	0	0	24	1
Descriptives
pre-LVAD DPG>7				Statistic	Std. Error
time of transplant after VAD (months)	Pre-LVAD DPG <7	Mean		14	2.25709
		95% Confidence Interval for Mean	Lower Bound	8.89411
			Upper Bound	19.1059
		5% Trimmed Mean		13.75
		Median		11.5
		Variance		50.9444
		Std. Deviation		7.13754
		Minimum		6.5
		Maximum		26
		Range		19.5
		Interquartile Range		12.625
		Skewness		0.81874	0.687043
		Kurtosis		-0.743303	1.33425
	Pre-LVAD DPG ≥7	Mean		6.04286	2.2868
		95% Confidence Interval for Mean	Lower Bound	0.447258
			Upper Bound	11.6385
		5% Trimmed Mean		5.75873
		Median		2.5
		Variance		36.6062
		Std. Deviation		6.0503
		Minimum		1.2
		Maximum		16
		Range		14.8
		Interquartile Range		11.4
		Skewness		1.06628	0.793725
		Kurtosis		-0.685742	1.58745
Follow-up (months)	Pre-LVAD DPG <7	Mean		38.8102	3.48929
		95% Confidence Interval for Mean	Lower Bound	31.7945
			Upper Bound	45.8259
		5% Trimmed Mean		38.6429
		Median		41
		Variance		596.582
		Std. Deviation		24.425
		Minimum		1
		Maximum		81
		Range		80
		Interquartile Range		46.1
		Skewness		0.00867553	0.339828
		Kurtosis		-1.29546	0.668065
	Pre-LVAD DPG ≥7	Mean		30.7292	6.45995
		95% Confidence Interval for Mean	Lower Bound	17.3657
			Upper Bound	44.0926
		5% Trimmed Mean		29.4306
		Median		13
		Variance		1001.54
		Std. Deviation		31.6472
		Minimum		1
		Maximum		84
		Range		83
		Interquartile Range		59.625
		Skewness		0.595024	0.472261
		Kurtosis		-1.28942	0.917777
age	Pre-LVAD DPG <7	Mean		41.7592	2.00512
		95% Confidence Interval for Mean	Lower Bound	37.7276
			Upper Bound	45.7907
		5% Trimmed Mean		41.8227
		Median		43.2
		Variance		197.005
		Std. Deviation		14.0358
		Minimum		19
		Maximum		64
		Range		45
		Interquartile Range		23.5
		Skewness		-0.217337	0.339828
		Kurtosis		-1.25882	0.668065
	Pre-LVAD DPG ≥7	Mean		40.4583	2.96841
		95% Confidence Interval for Mean	Lower Bound	34.3177
			Upper Bound	46.599
		5% Trimmed Mean		40.4398
		Median		43.6
		Variance		211.476
		Std. Deviation		14.5422
		Minimum		18.4
		Maximum		63.7
		Range		45.3
		Interquartile Range		29.575
		Skewness		-0.284589	0.472261
		Kurtosis		-1.27014	0.917777
weight (kg)	Pre-LVAD DPG <7	Mean		72.5918	1.9955
		95% Confidence Interval for Mean	Lower Bound	68.5796
			Upper Bound	76.6041
		5% Trimmed Mean		71.9535
		Median		70
		Variance		195.118
		Std. Deviation		13.9685
		Minimum		48
		Maximum		115
		Range		67
		Interquartile Range		19
		Skewness		0.703682	0.339828
		Kurtosis		0.808501	0.668065
	Pre-LVAD DPG ≥7	Mean		77.975	5.36045
		95% Confidence Interval for Mean	Lower Bound	66.8861
			Upper Bound	89.0639
		5% Trimmed Mean		76.7037
		Median		75.1
		Variance		689.626
		Std. Deviation		26.2607
		Minimum		37
		Maximum		144
		Range		107
		Interquartile Range		40.75
		Skewness		0.782794	0.472261
		Kurtosis		0.365569	0.917777
height (cm)	Pre-LVAD DPG <7	Mean		166.184	1.16375
		95% Confidence Interval for Mean	Lower Bound	163.844
			Upper Bound	168.524
		5% Trimmed Mean		166.396
		Median		167
		Variance		66.3614
		Std. Deviation		8.14625
		Minimum		146
		Maximum		182
		Range		36
		Interquartile Range		12
		Skewness		-0.405492	0.339828
		Kurtosis		-0.183862	0.668065
	Pre-LVAD DPG ≥7	Mean		169	1.8386
		95% Confidence Interval for Mean	Lower Bound	165.197
			Upper Bound	172.803
		5% Trimmed Mean		169.13
		Median		169.5
		Variance		81.1304
		Std. Deviation		9.00724
		Minimum		150
		Maximum		185
		Range		35
		Interquartile Range		12.75
		Skewness		-0.142923	0.472261
		Kurtosis		-0.222175	0.917777
BSA	Pre-LVAD DPG <7	Mean		1.83429	0.0273597
		95% Confidence Interval for Mean	Lower Bound	1.77928
			Upper Bound	1.8893
		5% Trimmed Mean		1.82566
		Median		1.8
		Variance		0.0366792
		Std. Deviation		0.191518
		Minimum		1.47
		Maximum		2.4
		Range		0.93
		Interquartile Range		0.25
		Skewness		0.683125	0.339828
		Kurtosis		1.122	0.668065
	Pre-LVAD DPG ≥7	Mean		1.88083	0.0744933
		95% Confidence Interval for Mean	Lower Bound	1.72673
			Upper Bound	2.03493
		5% Trimmed Mean		1.87343
		Median		1.85
		Variance		0.133182
		Std. Deviation		0.364941
		Minimum		1.24
		Maximum		2.68
		Range		1.44
		Interquartile Range		0.5975
		Skewness		0.302177	0.472261
		Kurtosis		-0.346387	0.917777
BMI	Pre-LVAD DPG <7	Mean		25.6837	0.65785
		95% Confidence Interval for Mean	Lower Bound	24.361
			Upper Bound	27.0064
		5% Trimmed Mean		25.5341
		Median		25.4
		Variance		21.2056
		Std. Deviation		4.60495
		Minimum		18.5
		Maximum		35.9
		Range		17.4
		Interquartile Range		7.15
		Skewness		0.332861	0.339828
		Kurtosis		-0.740086	0.668065
	Pre-LVAD DPG ≥7	Mean		26.9083	1.63329
		95% Confidence Interval for Mean	Lower Bound	23.5296
			Upper Bound	30.2871
		5% Trimmed Mean		26.4037
		Median		25.85
		Variance		64.0234
		Std. Deviation		8.00146
		Minimum		15.6
		Maximum		48.4
		Range		32.8
		Interquartile Range		7.875
		Skewness		0.899909	0.472261
		Kurtosis		1.05674	0.917777
serum Na	Pre-LVAD DPG <7	Mean		136.347	0.98955
		95% Confidence Interval for Mean	Lower Bound	134.357
			Upper Bound	138.337
		5% Trimmed Mean		136.116
		Median		136
		Variance		47.9813
		Std. Deviation		6.92685
		Minimum		123
		Maximum		157
		Range		34
		Interquartile Range		6.5
		Skewness		0.523448	0.339828
		Kurtosis		0.935886	0.668065
	Pre-LVAD DPG ≥7	Mean		133.292	1.36663
		95% Confidence Interval for Mean	Lower Bound	130.465
			Upper Bound	136.119
		5% Trimmed Mean		133.065
		Median		133.5
		Variance		44.8243
		Std. Deviation		6.69509
		Minimum		120
		Maximum		153
		Range		33
		Interquartile Range		6.75
		Skewness		0.413189	0.472261
		Kurtosis		2.82779	0.917777
BUN	Pre-LVAD DPG <7	Mean		11.9245	1.15496
		95% Confidence Interval for Mean	Lower Bound	9.60229
			Upper Bound	14.2467
		5% Trimmed Mean		11.394
		Median		8.9
		Variance		65.3623
		Std. Deviation		8.0847
		Minimum		2.5
		Maximum		31
		Range		28.5
		Interquartile Range		13.15
		Skewness		0.9466	0.339828
		Kurtosis		-0.213636	0.668065
	Pre-LVAD DPG ≥7	Mean		12.9917	1.56975
		95% Confidence Interval for Mean	Lower Bound	9.74438
			Upper Bound	16.239
		5% Trimmed Mean		12.1759
		Median		11.65
		Variance		59.1391
		Std. Deviation		7.69019
		Minimum		4
		Maximum		39
		Range		35
		Interquartile Range		8.6
		Skewness		1.86038	0.472261
		Kurtosis		4.64779	0.917777
serum creatinine	Pre-LVAD DPG <7	Mean		109.204	7.50436
		95% Confidence Interval for Mean	Lower Bound	94.1155
			Upper Bound	124.293
		5% Trimmed Mean		106.244
		Median		94
		Variance		2759.46
		Std. Deviation		52.5305
		Minimum		31
		Maximum		233
		Range		202
		Interquartile Range		72.5
		Skewness		0.990151	0.339828
		Kurtosis		0.352383	0.668065
	Pre-LVAD DPG ≥7	Mean		114.833	10.4841
		95% Confidence Interval for Mean	Lower Bound	93.1454
			Upper Bound	136.521
		5% Trimmed Mean		110.417
		Median		102
		Variance		2637.97
		Std. Deviation		51.3612
		Minimum		54
		Maximum		258
		Range		204
		Interquartile Range		53
		Skewness		1.467	0.472261
		Kurtosis		1.98202	0.917777
ALT	Pre-LVAD DPG <7	Mean		62.9755	18.1357
		95% Confidence Interval for Mean	Lower Bound	26.5113
			Upper Bound	99.4397
		5% Trimmed Mean		42.6224
		Median		22
		Variance		16116.2
		Std. Deviation		126.95
		Minimum		5
		Maximum		828
		Range		823
		Interquartile Range		30.7
		Skewness		4.90728	0.339828
		Kurtosis		28.2221	0.668065
	Pre-LVAD DPG ≥7	Mean		70.6375	24.6127
		95% Confidence Interval for Mean	Lower Bound	19.7222
			Upper Bound	121.553
		5% Trimmed Mean		49.6806
		Median		27.45
		Variance		14538.9
		Std. Deviation		120.577
		Minimum		6
		Maximum		563
		Range		557
		Interquartile Range		55.85
		Skewness		3.38146	0.472261
		Kurtosis		12.6661	0.917777
AST	Pre-LVAD DPG <7	Mean		55.6184	9.71147
		95% Confidence Interval for Mean	Lower Bound	36.0921
			Upper Bound	75.1446
		5% Trimmed Mean		44.9728
		Median		26
		Variance		4621.32
		Std. Deviation		67.9803
		Minimum		8
		Maximum		339
		Range		331
		Interquartile Range		46
		Skewness		2.72392	0.339828
		Kurtosis		7.76917	0.668065
	Pre-LVAD DPG ≥7	Mean		56.3	12.209
		95% Confidence Interval for Mean	Lower Bound	31.0438
			Upper Bound	81.5562
		5% Trimmed Mean		50.3639
		Median		29
		Variance		3577.42
		Std. Deviation		59.8116
		Minimum		12.6
		Maximum		210
		Range		197.4
		Interquartile Range		45.55
		Skewness		1.71875	0.472261
		Kurtosis		1.65799	0.917777
Bilirubin	Pre-LVAD DPG <7	Mean		28.349	3.6074
		95% Confidence Interval for Mean	Lower Bound	21.0958
			Upper Bound	35.6021
		5% Trimmed Mean		25.37
		Median		23
		Variance		637.652
		Std. Deviation		25.2518
		Minimum		2.2
		Maximum		130
		Range		127.8
		Interquartile Range		25.6
		Skewness		2.03113	0.339828
		Kurtosis		5.23995	0.668065
	Pre-LVAD DPG ≥7	Mean		34.5792	6.02521
		95% Confidence Interval for Mean	Lower Bound	22.1151
			Upper Bound	47.0433
		5% Trimmed Mean		32.0222
		Median		26.5
		Variance		871.277
		Std. Deviation		29.5174
		Minimum		5
		Maximum		111
		Range		106
		Interquartile Range		32.325
		Skewness		1.47873	0.472261
		Kurtosis		1.76653	0.917777
Albumin	Pre-LVAD DPG <7	Mean		38.4551	0.740863
		95% Confidence Interval for Mean	Lower Bound	36.9655
			Upper Bound	39.9447
		5% Trimmed Mean		38.4569
		Median		39
		Variance		26.895
		Std. Deviation		5.18604
		Minimum		27
		Maximum		49
		Range		22
		Interquartile Range		6.85
		Skewness		0.0383915	0.339828
		Kurtosis		-0.435955	0.668065
	Pre-LVAD DPG ≥7	Mean		37.7583	0.94474
		95% Confidence Interval for Mean	Lower Bound	35.804
			Upper Bound	39.7127
		5% Trimmed Mean		37.7787
		Median		37.5
		Variance		21.4208
		Std. Deviation		4.62826
		Minimum		27
		Maximum		47.6
		Range		20.6
		Interquartile Range		5
		Skewness		0.044607	0.472261
		Kurtosis		0.88915	0.917777
WBCs	Pre-LVAD DPG <7	Mean		8.41082	0.567479
		95% Confidence Interval for Mean	Lower Bound	7.26982
			Upper Bound	9.55181
		5% Trimmed Mean		8.09864
		Median		6.7
		Variance		15.7796
		Std. Deviation		3.97235
		Minimum		3.7
		Maximum		18.9
		Range		15.2
		Interquartile Range		5.32
		Skewness		1.12454	0.339828
		Kurtosis		0.414218	0.668065
	Pre-LVAD DPG ≥7	Mean		7.5575	0.511073
		95% Confidence Interval for Mean	Lower Bound	6.50026
			Upper Bound	8.61474
		5% Trimmed Mean		7.37083
		Median		6.9
		Variance		6.2687
		Std. Deviation		2.50374
		Minimum		4.3
		Maximum		14.8
		Range		10.5
		Interquartile Range		3.75
		Skewness		1.07539	0.472261
		Kurtosis		1.53761	0.917777
Hb	Pre-LVAD DPG <7	Mean		117.231	3.73204
		95% Confidence Interval for Mean	Lower Bound	109.727
			Upper Bound	124.734
		5% Trimmed Mean		118.133
		Median		116
		Variance		682.477
		Std. Deviation		26.1243
		Minimum		11.3
		Maximum		169
		Range		157.7
		Interquartile Range		29.5
		Skewness		-1.12185	0.339828
		Kurtosis		4.59955	0.668065
	Pre-LVAD DPG ≥7	Mean		105.25	7.33496
		95% Confidence Interval for Mean	Lower Bound	90.0765
			Upper Bound	120.424
		5% Trimmed Mean		107.343
		Median		108
		Variance		1291.24
		Std. Deviation		35.9338
		Minimum		11
		Maximum		163
		Range		152
		Interquartile Range		35
		Skewness		-1.2636	0.472261
		Kurtosis		2.54491	0.917777
Platelets	Pre-LVAD DPG <7	Mean		235.837	12.2527
		95% Confidence Interval for Mean	Lower Bound	211.201
			Upper Bound	260.473
		5% Trimmed Mean		236.213
		Median		239
		Variance		7356.35
		Std. Deviation		85.7692
		Minimum		59
		Maximum		424
		Range		365
		Interquartile Range		131.5
		Skewness		-0.130745	0.339828
		Kurtosis		-0.55237	0.668065
	Pre-LVAD DPG ≥7	Mean		233.542	18.5529
		95% Confidence Interval for Mean	Lower Bound	195.162
			Upper Bound	271.921
		5% Trimmed Mean		230.861
		Median		211
		Variance		8261.04
		Std. Deviation		90.8903
		Minimum		88
		Maximum		429
		Range		341
		Interquartile Range		146.5
		Skewness		0.521656	0.472261
		Kurtosis		-0.470441	0.917777
INR	Pre-LVAD DPG <7	Mean		1.60204	0.0895705
		95% Confidence Interval for Mean	Lower Bound	1.42195
			Upper Bound	1.78213
		5% Trimmed Mean		1.54444
		Median		1.3
		Variance		0.393121
		Std. Deviation		0.626993
		Minimum		1
		Maximum		3.3
		Range		2.3
		Interquartile Range		0.6
		Skewness		1.54961	0.339828
		Kurtosis		1.27131	0.668065
	Pre-LVAD DPG ≥7	Mean		2.02917	0.342861
		95% Confidence Interval for Mean	Lower Bound	1.3199
			Upper Bound	2.73843
		5% Trimmed Mean		1.76667
		Median		1.45
		Variance		2.82129
		Std. Deviation		1.67967
		Minimum		1.1
		Maximum		8.2
		Range		7.1
		Interquartile Range		0.625
		Skewness		2.8403	0.472261
		Kurtosis		8.07002	0.917777
pre-LVAD CO (ECHO)	Pre-LVAD DPG <7	Mean		3.73792	0.176768
		95% Confidence Interval for Mean	Lower Bound	3.38231
			Upper Bound	4.09353
		5% Trimmed Mean		3.66806
		Median		3.7
		Variance		1.49985
		Std. Deviation		1.22468
		Minimum		1.8
		Maximum		7.4
		Range		5.6
		Interquartile Range		1.475
		Skewness		0.860021	0.343149
		Kurtosis		0.882552	0.674397
	Pre-LVAD DPG ≥7	Mean		3.88773	0.290251
		95% Confidence Interval for Mean	Lower Bound	3.28412
			Upper Bound	4.49134
		5% Trimmed Mean		3.83485
		Median		3.9
		Variance		1.8534
		Std. Deviation		1.3614
		Minimum		1.8
		Maximum		6.9
		Range		5.1
		Interquartile Range		1.6575
		Skewness		0.746304	0.490962
		Kurtosis		0.503746	0.95278
pre-LVAD CI (ECHO)	Pre-LVAD DPG <7	Mean		1.98	0.0918829
		95% Confidence Interval for Mean	Lower Bound	1.79516
			Upper Bound	2.16484
		5% Trimmed Mean		1.95144
		Median		1.885
		Variance		0.405238
		Std. Deviation		0.636583
		Minimum		0.76
		Maximum		3.63
		Range		2.87
		Interquartile Range		0.835
		Skewness		0.829705	0.343149
		Kurtosis		0.888452	0.674397
	Pre-LVAD DPG ≥7	Mean		1.96664	0.133334
		95% Confidence Interval for Mean	Lower Bound	1.68935
			Upper Bound	2.24392
		5% Trimmed Mean		1.94677
		Median		1.9
		Variance		0.391117
		Std. Deviation		0.625394
		Minimum		1.1
		Maximum		3.2
		Range		2.1
		Interquartile Range		0.904
		Skewness		0.494114	0.490962
		Kurtosis		-0.650281	0.95278
pre-LVAD LVEF	Pre-LVAD DPG <7	Mean		21.1469	1.14072
		95% Confidence Interval for Mean	Lower Bound	18.8534
			Upper Bound	23.4405
		5% Trimmed Mean		20.9522
		Median		20.5
		Variance		63.7605
		Std. Deviation		7.98501
		Minimum		9.7
		Maximum		36.9
		Range		27.2
		Interquartile Range		13.8
		Skewness		0.238622	0.339828
		Kurtosis		-1.09479	0.668065
	Pre-LVAD DPG ≥7	Mean		19.9417	1.75489
		95% Confidence Interval for Mean	Lower Bound	16.3114
			Upper Bound	23.5719
		5% Trimmed Mean		19.5796
		Median		19.05
		Variance		73.9112
		Std. Deviation		8.59716
		Minimum		8.5
		Maximum		38
		Range		29.5
		Interquartile Range		12.775
		Skewness		0.579117	0.472261
		Kurtosis		-0.384845	0.917777
pre-LVAD LVEDV	Pre-LVAD DPG <7	Mean		239.184	10.6998
		95% Confidence Interval for Mean	Lower Bound	217.67
			Upper Bound	260.697
		5% Trimmed Mean		234.118
		Median		218.9
		Variance		5609.82
		Std. Deviation		74.8987
		Minimum		141.9
		Maximum		441.2
		Range		299.3
		Interquartile Range		95.8
		Skewness		0.958482	0.339828
		Kurtosis		0.477304	0.668065
	Pre-LVAD DPG ≥7	Mean		294.358	21.8644
		95% Confidence Interval for Mean	Lower Bound	249.128
			Upper Bound	339.588
		5% Trimmed Mean		290.905
		Median		265.45
		Variance		11473.3
		Std. Deviation		107.113
		Minimum		150.6
		Maximum		501
		Range		350.4
		Interquartile Range		193.525
		Skewness		0.50334	0.472261
		Kurtosis		-0.976736	0.917777
pre-LVAD LVESV	Pre-LVAD DPG <7	Mean		190.145	10.0529
		95% Confidence Interval for Mean	Lower Bound	169.932
			Upper Bound	210.358
		5% Trimmed Mean		185.076
		Median		172.9
		Variance		4951.98
		Std. Deviation		70.3703
		Minimum		92.1
		Maximum		375.5
		Range		283.4
		Interquartile Range		105
		Skewness		1.01695	0.339828
		Kurtosis		0.557655	0.668065
	Pre-LVAD DPG ≥7	Mean		239.171	20.907
		95% Confidence Interval for Mean	Lower Bound	195.921
			Upper Bound	282.42
		5% Trimmed Mean		235.56
		Median		211.9
		Variance		10490.5
		Std. Deviation		102.423
		Minimum		100.6
		Maximum		442.1
		Range		341.5
		Interquartile Range		170.95
		Skewness		0.627548	0.472261
		Kurtosis		-0.74862	0.917777
pre-LVAD LA	Pre-LVAD DPG <7	Mean		4.97551	0.0928356
		95% Confidence Interval for Mean	Lower Bound	4.78885
			Upper Bound	5.16217
		5% Trimmed Mean		4.9551
		Median		4.7
		Variance		0.422304
		Std. Deviation		0.64985
		Minimum		3.9
		Maximum		6.4
		Range		2.5
		Interquartile Range		1
		Skewness		0.493542	0.339828
		Kurtosis		-0.619401	0.668065
	Pre-LVAD DPG ≥7	Mean		5.3875	0.159291
		95% Confidence Interval for Mean	Lower Bound	5.05798
			Upper Bound	5.71702
		5% Trimmed Mean		5.37685
		Median		5.3
		Variance		0.608967
		Std. Deviation		0.780364
		Minimum		3.8
		Maximum		7.1
		Range		3.3
		Interquartile Range		1.075
		Skewness		0.412638	0.472261
		Kurtosis		0.161879	0.917777
pre-LVAD PASP	Pre-LVAD DPG <7	Mean		50.4167	1.68321
		95% Confidence Interval for Mean	Lower Bound	47.0305
			Upper Bound	53.8028
		5% Trimmed Mean		50.1157
		Median		50
		Variance		135.993
		Std. Deviation		11.6616
		Minimum		30
		Maximum		80
		Range		50
		Interquartile Range		20
		Skewness		0.18909	0.343149
		Kurtosis		-0.246131	0.674397
	Pre-LVAD DPG ≥7	Mean		57.7917	2.01082
		95% Confidence Interval for Mean	Lower Bound	53.632
			Upper Bound	61.9514
		5% Trimmed Mean		57.5463
		Median		60
		Variance		97.0417
		Std. Deviation		9.85097
		Minimum		40
		Maximum		80
		Range		40
		Interquartile Range		10
		Skewness		0.391382	0.472261
		Kurtosis		0.994221	0.917777
pre-LVAD sPAP (cath)	Pre-LVAD DPG <7	Mean		53.5102	1.83506
		95% Confidence Interval for Mean	Lower Bound	49.8206
			Upper Bound	57.1998
		5% Trimmed Mean		53.4478
		Median		54
		Variance		165.005
		Std. Deviation		12.8454
		Minimum		30
		Maximum		77
		Range		47
		Interquartile Range		20
		Skewness		0.107389	0.339828
		Kurtosis		-0.808563	0.668065
	Pre-LVAD DPG ≥7	Mean		68.2083	3.08572
		95% Confidence Interval for Mean	Lower Bound	61.825
			Upper Bound	74.5916
		5% Trimmed Mean		68.8056
		Median		68
		Variance		228.52
		Std. Deviation		15.1169
		Minimum		28
		Maximum		94
		Range		66
		Interquartile Range		18.25
		Skewness		-0.361709	0.472261
		Kurtosis		0.94658	0.917777
pre-LVAD dPAP (cath)	Pre-LVAD DPG <7	Mean		28.0612	0.894716
		95% Confidence Interval for Mean	Lower Bound	26.2623
			Upper Bound	29.8602
		5% Trimmed Mean		28.0329
		Median		28
		Variance		39.2253
		Std. Deviation		6.26301
		Minimum		16
		Maximum		44
		Range		28
		Interquartile Range		10
		Skewness		0.162249	0.339828
		Kurtosis		-0.570483	0.668065
	Pre-LVAD DPG ≥7	Mean		37.1667	1.81845
		95% Confidence Interval for Mean	Lower Bound	33.4049
			Upper Bound	40.9284
		5% Trimmed Mean		37.0463
		Median		35.5
		Variance		79.3623
		Std. Deviation		8.90855
		Minimum		17
		Maximum		59
		Range		42
		Interquartile Range		11.75
		Skewness		0.323442	0.472261
		Kurtosis		0.800595	0.917777
pre-LVAD mPAP (cath)	Pre-LVAD DPG <7	Mean		37.102	1.11775
		95% Confidence Interval for Mean	Lower Bound	34.8547
			Upper Bound	39.3494
		5% Trimmed Mean		37.0431
		Median		38
		Variance		61.2185
		Std. Deviation		7.82423
		Minimum		24
		Maximum		55
		Range		31
		Interquartile Range		12.5
		Skewness		-0.00737269	0.339828
		Kurtosis		-0.914331	0.668065
	Pre-LVAD DPG ≥7	Mean		47.0417	2.13025
		95% Confidence Interval for Mean	Lower Bound	42.6349
			Upper Bound	51.4484
		5% Trimmed Mean		47.1574
		Median		46.5
		Variance		108.911
		Std. Deviation		10.4361
		Minimum		20
		Maximum		70
		Range		50
		Interquartile Range		10.75
		Skewness		0.00500257	0.472261
		Kurtosis		1.67883	0.917777
pre-LVAD DPG (mmHg)	Pre-LVAD DPG <7	Mean		2.4898	0.233508
		95% Confidence Interval for Mean	Lower Bound	2.0203
			Upper Bound	2.95929
		5% Trimmed Mean		2.44331
		Median		2
		Variance		2.67177
		Std. Deviation		1.63455
		Minimum		0
		Maximum		6
		Range		6
		Interquartile Range		3
		Skewness		0.526197	0.339828
		Kurtosis		-0.70566	0.668065
	Pre-LVAD DPG ≥7	Mean		9.16667	0.550582
		95% Confidence Interval for Mean	Lower Bound	8.0277
			Upper Bound	10.3056
		5% Trimmed Mean		8.87963
		Median		8
		Variance		7.27536
		Std. Deviation		2.69729
		Minimum		7
		Maximum		17
		Range		10
		Interquartile Range		3
		Skewness		1.56193	0.472261
		Kurtosis		2.02818	0.917777
pre-LVAD TPG (mmHg)	Pre-LVAD DPG <7	Mean		11.449	0.52494
		95% Confidence Interval for Mean	Lower Bound	10.3935
			Upper Bound	12.5044
		5% Trimmed Mean		11.3651
		Median		11
		Variance		13.5026
		Std. Deviation		3.67458
		Minimum		5
		Maximum		19
		Range		14
		Interquartile Range		5
		Skewness		0.426631	0.339828
		Kurtosis		-0.626159	0.668065
	Pre-LVAD DPG ≥7	Mean		18.8333	1.09291
		95% Confidence Interval for Mean	Lower Bound	16.5725
			Upper Bound	21.0942
		5% Trimmed Mean		18.7963
		Median		18
		Variance		28.6667
		Std. Deviation		5.35413
		Minimum		10
		Maximum		28
		Range		18
		Interquartile Range		10.25
		Skewness		0.345422	0.472261
		Kurtosis		-1.15445	0.917777
pre-LVAD PCWP (mmHg)	Pre-LVAD DPG <7	Mean		25.6327	0.899118
		95% Confidence Interval for Mean	Lower Bound	23.8249
			Upper Bound	27.4405
		5% Trimmed Mean		25.6247
		Median		25
		Variance		39.6122
		Std. Deviation		6.29383
		Minimum		15
		Maximum		39
		Range		24
		Interquartile Range		11
		Skewness		0.0808321	0.339828
		Kurtosis		-1.14273	0.668065
	Pre-LVAD DPG ≥7	Mean		28	1.61627
		95% Confidence Interval for Mean	Lower Bound	24.6565
			Upper Bound	31.3435
		5% Trimmed Mean		28.1574
		Median		27
		Variance		62.6957
		Std. Deviation		7.91806
		Minimum		10
		Maximum		42
		Range		32
		Interquartile Range		13.25
		Skewness		-0.0269435	0.472261
		Kurtosis		-0.261686	0.917777
pre-LVAD PVR	Pre-LVAD DPG <7	Mean		269.783	18.3744
		95% Confidence Interval for Mean	Lower Bound	232.839
			Upper Bound	306.727
		5% Trimmed Mean		258.03
		Median		235.3
		Variance		16543.3
		Std. Deviation		128.621
		Minimum		98.4
		Maximum		835.2
		Range		736.8
		Interquartile Range		130.6
		Skewness		1.9926	0.339828
		Kurtosis		6.66074	0.668065
	Pre-LVAD DPG ≥7	Mean		462.661	56.9714
		95% Confidence Interval for Mean	Lower Bound	344.509
			Upper Bound	580.812
		5% Trimmed Mean		441.218
		Median		397.5
		Variance		74652
		Std. Deviation		273.225
		Minimum		132.8
		Maximum		1206.7
		Range		1073.9
		Interquartile Range		319
		Skewness		1.27105	0.481337
		Kurtosis		1.20101	0.934764
pre-LVAD PVR index	Pre-LVAD DPG <7	Mean		638.726	160.329
		95% Confidence Interval for Mean	Lower Bound	316.363
			Upper Bound	961.089
		5% Trimmed Mean		475.064
		Median		450.8
		Variance		1.25956e+06
		Std. Deviation		1122.3
		Minimum		194.5
		Maximum		8201
		Range		8006.5
		Interquartile Range		290.4
		Skewness		6.63477	0.339828
		Kurtosis		45.4769	0.668065
	Pre-LVAD DPG ≥7	Mean		864.62	102.052
		95% Confidence Interval for Mean	Lower Bound	652.977
			Upper Bound	1076.26
		5% Trimmed Mean		820.616
		Median		819.5
		Variance		239536
		Std. Deviation		489.425
		Minimum		308.5
		Maximum		2283
		Range		1974.5
		Interquartile Range		569.6
		Skewness		1.45014	0.481337
		Kurtosis		2.09928	0.934764
pre-LVAD PVR (wood units)	Pre-LVAD DPG <7	Mean		3.37782	0.171248
		95% Confidence Interval for Mean	Lower Bound	3.0335
			Upper Bound	3.72213
		5% Trimmed Mean		3.32765
		Median		3.3
		Variance		1.43697
		Std. Deviation		1.19874
		Minimum		1.424
		Maximum		6.74
		Range		5.316
		Interquartile Range		1.4065
		Skewness		0.569092	0.339828
		Kurtosis		0.300325	0.668065
	Pre-LVAD DPG ≥7	Mean		5.90433	0.695139
		95% Confidence Interval for Mean	Lower Bound	4.46633
			Upper Bound	7.34234
		5% Trimmed Mean		5.58867
		Median		4.84
		Variance		11.5972
		Std. Deviation		3.40547
		Minimum		2.6
		Maximum		15.1
		Range		12.5
		Interquartile Range		2.8975
		Skewness		1.54094	0.472261
		Kurtosis		1.62713	0.917777
pre-LVAD SVR	Pre-LVAD DPG <7	Mean		1624.63	72.9326
		95% Confidence Interval for Mean	Lower Bound	1477.91
			Upper Bound	1771.35
		5% Trimmed Mean		1608.2
		Median		1517.25
		Variance		255320
		Std. Deviation		505.292
		Minimum		800
		Maximum		2906.1
		Range		2106.1
		Interquartile Range		694.467
		Skewness		0.565818	0.343149
		Kurtosis		-0.235826	0.674397
	Pre-LVAD DPG ≥7	Mean		1786.57	138.752
		95% Confidence Interval for Mean	Lower Bound	1497.14
			Upper Bound	2076.01
		5% Trimmed Mean		1736.31
		Median		1528.5
		Variance		404293
		Std. Deviation		635.841
		Minimum		1145.5
		Maximum		3352
		Range		2206.5
		Interquartile Range		858.35
		Skewness		1.14442	0.501195
		Kurtosis		0.470671	0.971941
pre-LVAD SVR index	Pre-LVAD DPG <7	Mean		2882.41	115.861
		95% Confidence Interval for Mean	Lower Bound	2649.33
			Upper Bound	3115.49
		5% Trimmed Mean		2837.14
		Median		2823.66
		Variance		644337
		Std. Deviation		802.706
		Minimum		1587.4
		Maximum		5613.6
		Range		4026.2
		Interquartile Range		1007.15
		Skewness		0.943366	0.343149
		Kurtosis		1.79492	0.674397
	Pre-LVAD DPG ≥7	Mean		3341.31	225.148
		95% Confidence Interval for Mean	Lower Bound	2871.66
			Upper Bound	3810.96
		5% Trimmed Mean		3245.72
		Median		3079.3
		Variance		1.06452e+06
		Std. Deviation		1031.76
		Minimum		2109.4
		Maximum		6341.7
		Range		4232.3
		Interquartile Range		1542.3
		Skewness		1.4345	0.501195
		Kurtosis		2.27191	0.971941
pre-LVAD PVR/SVR	Pre-LVAD DPG <7	Mean		0.179521	0.00945168
		95% Confidence Interval for Mean	Lower Bound	0.160507
			Upper Bound	0.198535
		5% Trimmed Mean		0.17544
		Median		0.16
		Variance		0.00428804
		Std. Deviation		0.0654831
		Minimum		0.09
		Maximum		0.4
		Range		0.31
		Interquartile Range		0.1
		Skewness		1.02843	0.343149
		Kurtosis		1.24891	0.674397
	Pre-LVAD DPG ≥7	Mean		0.25381	0.0200651
		95% Confidence Interval for Mean	Lower Bound	0.211954
			Upper Bound	0.295665
		5% Trimmed Mean		0.252063
		Median		0.23
		Variance		0.00845476
		Std. Deviation		0.0919498
		Minimum		0.11
		Maximum		0.43
		Range		0.32
		Interquartile Range		0.14
		Skewness		0.282376	0.501195
		Kurtosis		-0.725	0.971941
pre-LVAD TPR	Pre-LVAD DPG <7	Mean		898.517	44.2867
		95% Confidence Interval for Mean	Lower Bound	809.424
			Upper Bound	987.611
		5% Trimmed Mean		876.719
		Median		869.7
		Variance		94143.1
		Std. Deviation		306.827
		Minimum		372.4
		Maximum		2065.9
		Range		1693.5
		Interquartile Range		333.325
		Skewness		1.37866	0.343149
		Kurtosis		3.76515	0.674397
	Pre-LVAD DPG ≥7	Mean		1209.35	136.727
		95% Confidence Interval for Mean	Lower Bound	925.007
			Upper Bound	1493.68
		5% Trimmed Mean		1154.87
		Median		965.2
		Variance		411272
		Std. Deviation		641.305
		Minimum		416.7
		Maximum		3039.1
		Range		2622.4
		Interquartile Range		929.8
		Skewness		1.40084	0.490962
		Kurtosis		1.75357	0.95278
pre-LVAD TPR index	Pre-LVAD DPG <7	Mean		1629.78	80.596
		95% Confidence Interval for Mean	Lower Bound	1467.64
			Upper Bound	1791.91
		5% Trimmed Mean		1615.95
		Median		1586.05
		Variance		311794
		Std. Deviation		558.385
		Minimum		450.7
		Maximum		3085.6
		Range		2634.9
		Interquartile Range		679.525
		Skewness		0.462194	0.343149
		Kurtosis		0.607893	0.674397
	Pre-LVAD DPG ≥7	Mean		2267.98	250.638
		95% Confidence Interval for Mean	Lower Bound	1746.75
			Upper Bound	2789.21
		5% Trimmed Mean		2163.09
		Median		1913.3
		Variance		1.38203e+06
		Std. Deviation		1175.6
		Minimum		797.5
		Maximum		5749.8
		Range		4952.3
		Interquartile Range		1179.28
		Skewness		1.47106	0.490962
		Kurtosis		2.51141	0.95278
pre-LVAD Fick CO	Pre-LVAD DPG <7	Mean		3.3549	0.0968233
		95% Confidence Interval for Mean	Lower Bound	3.16022
			Upper Bound	3.54957
		5% Trimmed Mean		3.31656
		Median		3.26
		Variance		0.459363
		Std. Deviation		0.677763
		Minimum		2.4
		Maximum		5.2
		Range		2.8
		Interquartile Range		0.905
		Skewness		0.855566	0.339828
		Kurtosis		0.238812	0.668065
	Pre-LVAD DPG ≥7	Mean		3.545	0.191459
		95% Confidence Interval for Mean	Lower Bound	3.14894
			Upper Bound	3.94106
		5% Trimmed Mean		3.54157
		Median		3.83
		Variance		0.879757
		Std. Deviation		0.937953
		Minimum		1.79
		Maximum		5.42
		Range		3.63
		Interquartile Range		1.6125
		Skewness		-0.141368	0.472261
		Kurtosis		-0.612061	0.917777
pre-LVAD Fick CI	Pre-LVAD DPG <7	Mean		1.83396	0.0491341
		95% Confidence Interval for Mean	Lower Bound	1.73511
			Upper Bound	1.9328
		5% Trimmed Mean		1.83157
		Median		1.81
		Variance		0.11588
		Std. Deviation		0.340411
		Minimum		1.11
		Maximum		2.57
		Range		1.46
		Interquartile Range		0.4475
		Skewness		0.131601	0.343149
		Kurtosis		-0.192907	0.674397
	Pre-LVAD DPG ≥7	Mean		1.86125	0.0889661
		95% Confidence Interval for Mean	Lower Bound	1.67721
			Upper Bound	2.04529
		5% Trimmed Mean		1.8712
		Median		2.03
		Variance		0.189959
		Std. Deviation		0.435843
		Minimum		0.95
		Maximum		2.56
		Range		1.61
		Interquartile Range		0.755
		Skewness		-0.418238	0.472261
		Kurtosis		-0.870341	0.917777
on LVAD EF	Pre-LVAD DPG <7	Mean		27.9837	2.54164
		95% Confidence Interval for Mean	Lower Bound	22.8734
			Upper Bound	33.094
		5% Trimmed Mean		26.2067
		Median		25
		Variance		316.536
		Std. Deviation		17.7914
		Minimum		7.2
		Maximum		125.3
		Range		118.1
		Interquartile Range		16.3
		Skewness		3.49378	0.339828
		Kurtosis		18.2836	0.668065
	Pre-LVAD DPG ≥7	Mean		20.7333	1.98312
		95% Confidence Interval for Mean	Lower Bound	16.6309
			Upper Bound	24.8357
		5% Trimmed Mean		20.1463
		Median		20.7
		Variance		94.3867
		Std. Deviation		9.71528
		Minimum		4.6
		Maximum		49
		Range		44.4
		Interquartile Range		8.95
		Skewness		0.973762	0.472261
		Kurtosis		2.23151	0.917777
on LVAD LVEDV	Pre-LVAD DPG <7	Mean		153.321	8.25812
		95% Confidence Interval for Mean	Lower Bound	136.708
			Upper Bound	169.934
		5% Trimmed Mean		152.093
		Median		161.35
		Variance		3273.44
		Std. Deviation		57.214
		Minimum		38.7
		Maximum		341.8
		Range		303.1
		Interquartile Range		88.475
		Skewness		0.432668	0.343149
		Kurtosis		1.07139	0.674397
	Pre-LVAD DPG ≥7	Mean		211.917	18.1337
		95% Confidence Interval for Mean	Lower Bound	174.404
			Upper Bound	249.429
		5% Trimmed Mean		204.259
		Median		210.45
		Variance		7891.95
		Std. Deviation		88.8367
		Minimum		85.1
		Maximum		492.7
		Range		407.6
		Interquartile Range		94.375
		Skewness		1.51968	0.472261
		Kurtosis		3.73544	0.917777
on LVAD LVESV	Pre-LVAD DPG <7	Mean		116.261	7.5882
		95% Confidence Interval for Mean	Lower Bound	101.004
			Upper Bound	131.518
		5% Trimmed Mean		114.261
		Median		110.9
		Variance		2821.45
		Std. Deviation		53.1174
		Minimum		31.6
		Maximum		301.6
		Range		270
		Interquartile Range		85.4
		Skewness		0.745406	0.339828
		Kurtosis		1.4883	0.668065
	Pre-LVAD DPG ≥7	Mean		167.025	18.6593
		95% Confidence Interval for Mean	Lower Bound	128.425
			Upper Bound	205.625
		5% Trimmed Mean		158.667
		Median		155.3
		Variance		8356.11
		Std. Deviation		91.4117
		Minimum		24.6
		Maximum		469.9
		Range		445.3
		Interquartile Range		69.95
		Skewness		1.9101	0.472261
		Kurtosis		5.1928	0.917777
on LVAD LA	Pre-LVAD DPG <7	Mean		4.8449	0.337471
		95% Confidence Interval for Mean	Lower Bound	4.16637
			Upper Bound	5.52343
		5% Trimmed Mean		4.53424
		Median		4.5
		Variance		5.58044
		Std. Deviation		2.3623
		Minimum		3.4
		Maximum		20.7
		Range		17.3
		Interquartile Range		0.65
		Skewness		6.54777	0.339828
		Kurtosis		44.7223	0.668065
	Pre-LVAD DPG ≥7	Mean		4.85	0.128396
		95% Confidence Interval for Mean	Lower Bound	4.58439
			Upper Bound	5.11561
		5% Trimmed Mean		4.83333
		Median		4.8
		Variance		0.395652
		Std. Deviation		0.629009
		Minimum		3.8
		Maximum		6.2
		Range		2.4
		Interquartile Range		0.85
		Skewness		0.584336	0.472261
		Kurtosis		0.00108212	0.917777
on LVAD PASP	Pre-LVAD DPG <7	Mean		36.7347	0.881487
		95% Confidence Interval for Mean	Lower Bound	34.9623
			Upper Bound	38.507
		5% Trimmed Mean		36.3719
		Median		35
		Variance		38.074
		Std. Deviation		6.17041
		Minimum		30
		Maximum		50
		Range		20
		Interquartile Range		10
		Skewness		0.541628	0.339828
		Kurtosis		-0.668093	0.668065
	Pre-LVAD DPG ≥7	Mean		41.9565	2.14907
		95% Confidence Interval for Mean	Lower Bound	37.4996
			Upper Bound	46.4134
		5% Trimmed Mean		41.8599
		Median		40
		Variance		106.225
		Std. Deviation		10.3066
		Minimum		25
		Maximum		60
		Range		35
		Interquartile Range		15
		Skewness		0.442707	0.481337
		Kurtosis		-0.72834	0.934764
on-LVAD sPAP	Pre-LVAD DPG <7	Mean		38	1.18987
		95% Confidence Interval for Mean	Lower Bound	35.6063
			Upper Bound	40.3937
		5% Trimmed Mean		37.9306
		Median		37
		Variance		67.9574
		Std. Deviation		8.24363
		Minimum		22
		Maximum		56
		Range		34
		Interquartile Range		10.75
		Skewness		0.147901	0.343149
		Kurtosis		-0.496168	0.674397
	Pre-LVAD DPG ≥7	Mean		49.4783	2.83462
		95% Confidence Interval for Mean	Lower Bound	43.5996
			Upper Bound	55.3569
		5% Trimmed Mean		49.1787
		Median		47
		Variance		184.806
		Std. Deviation		13.5943
		Minimum		25
		Maximum		80
		Range		55
		Interquartile Range		20
		Skewness		0.292977	0.481337
		Kurtosis		0.0106778	0.934764
on-LVAD dPAP	Pre-LVAD DPG <7	Mean		20.1667	0.793554
		95% Confidence Interval for Mean	Lower Bound	18.5702
			Upper Bound	21.7631
		5% Trimmed Mean		20.088
		Median		19.5
		Variance		30.227
		Std. Deviation		5.4979
		Minimum		7
		Maximum		33
		Range		26
		Interquartile Range		8.5
		Skewness		0.269256	0.343149
		Kurtosis		-0.0803598	0.674397
	Pre-LVAD DPG ≥7	Mean		25.9565	2.06081
		95% Confidence Interval for Mean	Lower Bound	21.6827
			Upper Bound	30.2304
		5% Trimmed Mean		25.5918
		Median		24
		Variance		97.6798
		Std. Deviation		9.88331
		Minimum		11
		Maximum		48
		Range		37
		Interquartile Range		12
		Skewness		0.687672	0.481337
		Kurtosis		-0.0439164	0.934764
on-LVAD mPAP	Pre-LVAD DPG <7	Mean		26.9792	0.922766
		95% Confidence Interval for Mean	Lower Bound	25.1228
			Upper Bound	28.8355
		5% Trimmed Mean		26.875
		Median		26.5
		Variance		40.8719
		Std. Deviation		6.39311
		Minimum		15
		Maximum		42
		Range		27
		Interquartile Range		8
		Skewness		0.285918	0.343149
		Kurtosis		-0.489215	0.674397
	Pre-LVAD DPG ≥7	Mean		34.087	2.01174
		95% Confidence Interval for Mean	Lower Bound	29.9149
			Upper Bound	38.259
		5% Trimmed Mean		34
		Median		32
		Variance		93.083
		Std. Deviation		9.64795
		Minimum		18
		Maximum		52
		Range		34
		Interquartile Range		15
		Skewness		0.227934	0.481337
		Kurtosis		-0.62304	0.934764
on-VAD DPG	Pre-LVAD DPG <7	Mean		3.22917	0.293607
		95% Confidence Interval for Mean	Lower Bound	2.6385
			Upper Bound	3.81983
		5% Trimmed Mean		3.15278
		Median		3
		Variance		4.13785
		Std. Deviation		2.03417
		Minimum		0
		Maximum		8
		Range		8
		Interquartile Range		3
		Skewness		0.513604	0.343149
		Kurtosis		-0.500259	0.674397
	Pre-LVAD DPG ≥7	Mean		4.65217	0.667153
		95% Confidence Interval for Mean	Lower Bound	3.26858
			Upper Bound	6.03577
		5% Trimmed Mean		4.50966
		Median		4
		Variance		10.2372
		Std. Deviation		3.19956
		Minimum		0
		Maximum		12
		Range		12
		Interquartile Range		5
		Skewness		0.838954	0.481337
		Kurtosis		-0.0960778	0.934764
on-LVAD TPG	Pre-LVAD DPG <7	Mean		9.875	0.422783
		95% Confidence Interval for Mean	Lower Bound	9.02447
			Upper Bound	10.7255
		5% Trimmed Mean		9.81481
		Median		10
		Variance		8.57979
		Std. Deviation		2.92913
		Minimum		4
		Maximum		18
		Range		14
		Interquartile Range		4.75
		Skewness		0.303292	0.343149
		Kurtosis		-0.0494248	0.674397
	Pre-LVAD DPG ≥7	Mean		12.3913	0.816672
		95% Confidence Interval for Mean	Lower Bound	10.6976
			Upper Bound	14.085
		5% Trimmed Mean		12.3865
		Median		12
		Variance		15.3399
		Std. Deviation		3.91662
		Minimum		6
		Maximum		19
		Range		13
		Interquartile Range		7
		Skewness		0.0509197	0.481337
		Kurtosis		-1.1128	0.934764
on-LVAD PCWP	Pre-LVAD DPG <7	Mean		17.125	0.728489
		95% Confidence Interval for Mean	Lower Bound	15.6595
			Upper Bound	18.5905
		5% Trimmed Mean		17.0833
		Median		17
		Variance		25.4734
		Std. Deviation		5.04712
		Minimum		6
		Maximum		31
		Range		25
		Interquartile Range		6
		Skewness		0.186662	0.343149
		Kurtosis		0.572473	0.674397
	Pre-LVAD DPG ≥7	Mean		21.4783	1.7602
		95% Confidence Interval for Mean	Lower Bound	17.8278
			Upper Bound	25.1287
		5% Trimmed Mean		21.1014
		Median		19
		Variance		71.2609
		Std. Deviation		8.44162
		Minimum		8
		Maximum		42
		Range		34
		Interquartile Range		11
		Skewness		0.853326	0.481337
		Kurtosis		0.506646	0.934764
on-LVAD PVR	Pre-LVAD DPG <7	Mean		176.56	10.6364
		95% Confidence Interval for Mean	Lower Bound	155.163
			Upper Bound	197.958
		5% Trimmed Mean		171.216
		Median		158.85
		Variance		5430.39
		Std. Deviation		73.6912
		Minimum		54.2
		Maximum		424.5
		Range		370.3
		Interquartile Range		92.125
		Skewness		1.23674	0.343149
		Kurtosis		2.10321	0.674397
	Pre-LVAD DPG ≥7	Mean		236.622	25.1004
		95% Confidence Interval for Mean	Lower Bound	184.567
			Upper Bound	288.677
		5% Trimmed Mean		225.35
		Median		205.1
		Variance		14490.7
		Std. Deviation		120.377
		Minimum		92.3
		Maximum		591.4
		Range		499.1
		Interquartile Range		144.5
		Skewness		1.62228	0.481337
		Kurtosis		2.77322	0.934764
on-LVAD PVR index	Pre-LVAD DPG <7	Mean		433.395	74.8805
		95% Confidence Interval for Mean	Lower Bound	282.755
			Upper Bound	584.035
		5% Trimmed Mean		338.206
		Median		320.1
		Variance		269140
		Std. Deviation		518.787
		Minimum		102.7
		Maximum		3081
		Range		2978.3
		Interquartile Range		200.995
		Skewness		4.31043	0.343149
		Kurtosis		19.2131	0.674397
	Pre-LVAD DPG ≥7	Mean		448.97	46.0572
		95% Confidence Interval for Mean	Lower Bound	353.453
			Upper Bound	544.486
		5% Trimmed Mean		428.184
		Median		372.3
		Variance		48789.1
		Std. Deviation		220.883
		Minimum		173.2
		Maximum		1111.1
		Range		937.9
		Interquartile Range		223.1
		Skewness		1.73305	0.481337
		Kurtosis		3.07354	0.934764
on-VAD PVR (wood units)	Pre-LVAD DPG <7	Mean		2.43152	0.131061
		95% Confidence Interval for Mean	Lower Bound	2.16786
			Upper Bound	2.69518
		5% Trimmed Mean		2.36578
		Median		2.265
		Variance		0.824497
		Std. Deviation		0.908018
		Minimum		1.02
		Maximum		5.3
		Range		4.28
		Interquartile Range		1.16
		Skewness		1.1212	0.343149
		Kurtosis		1.66482	0.674397
	Pre-LVAD DPG ≥7	Mean		3.048	0.270752
		95% Confidence Interval for Mean	Lower Bound	2.48494
			Upper Bound	3.61106
		5% Trimmed Mean		2.92417
		Median		2.835
		Variance		1.61274
		Std. Deviation		1.26994
		Minimum		1.15
		Maximum		7.39
		Range		6.24
		Interquartile Range		1.1025
		Skewness		1.8792	0.490962
		Kurtosis		5.86751	0.95278
on-LVAD SVR	Pre-LVAD DPG <7	Mean		1493.13	54.6364
		95% Confidence Interval for Mean	Lower Bound	1383.08
			Upper Bound	1603.17
		5% Trimmed Mean		1485.95
		Median		1440
		Variance		137316
		Std. Deviation		370.562
		Minimum		708.9
		Maximum		2434.8
		Range		1725.9
		Interquartile Range		581.45
		Skewness		0.352418	0.350096
		Kurtosis		-0.160395	0.687628
	Pre-LVAD DPG ≥7	Mean		1445.95	96.8656
		95% Confidence Interval for Mean	Lower Bound	1240.6
			Upper Bound	1651.29
		5% Trimmed Mean		1443.68
		Median		1490.6
		Variance		159510
		Std. Deviation		399.387
		Minimum		504.8
		Maximum		2428
		Range		1923.2
		Interquartile Range		327.96
		Skewness		-0.0125116	0.549747
		Kurtosis		2.81559	1.0632
on-LVAD SVR index	Pre-LVAD DPG <7	Mean		2667.43	105.842
		95% Confidence Interval for Mean	Lower Bound	2454.25
			Upper Bound	2880.6
		5% Trimmed Mean		2683.59
		Median		2617.8
		Variance		515316
		Std. Deviation		717.855
		Minimum		737.1
		Maximum		4010.9
		Range		3273.8
		Interquartile Range		990.175
		Skewness		-0.0432434	0.350096
		Kurtosis		0.135705	0.687628
	Pre-LVAD DPG ≥7	Mean		2738.57	189.22
		95% Confidence Interval for Mean	Lower Bound	2337.44
			Upper Bound	3139.7
		5% Trimmed Mean		2737.01
		Median		2714.2
		Variance		608670
		Std. Deviation		780.173
		Minimum		943.7
		Maximum		4561.5
		Range		3617.8
		Interquartile Range		796.2
		Skewness		0.0559675	0.549747
		Kurtosis		2.02297	1.0632
on-LVAD PVR/SVR	Pre-LVAD DPG <7	Mean		0.131957	0.00736633
		95% Confidence Interval for Mean	Lower Bound	0.11712
			Upper Bound	0.146793
		5% Trimmed Mean		0.129928
		Median		0.12
		Variance		0.00249609
		Std. Deviation		0.0499609
		Minimum		0.03
		Maximum		0.31
		Range		0.28
		Interquartile Range		0.045
		Skewness		0.937322	0.350096
		Kurtosis		2.56966	0.687628
	Pre-LVAD DPG ≥7	Mean		0.186471	0.0218777
		95% Confidence Interval for Mean	Lower Bound	0.140092
			Upper Bound	0.232849
		5% Trimmed Mean		0.184412
		Median		0.2
		Variance		0.00813676
		Std. Deviation		0.090204
		Minimum		0.05
		Maximum		0.36
		Range		0.31
		Interquartile Range		0.145
		Skewness		0.206642	0.549747
		Kurtosis		-0.832607	1.0632
on-LVAD TPR	Pre-LVAD DPG <7	Mean		589.511	34.1835
		95% Confidence Interval for Mean	Lower Bound	520.662
			Upper Bound	658.36
		5% Trimmed Mean		577.012
		Median		529.6
		Variance		53751.7
		Std. Deviation		231.844
		Minimum		274.9
		Maximum		1142.9
		Range		868
		Interquartile Range		338.775
		Skewness		0.764716	0.350096
		Kurtosis		-0.29641	0.687628
	Pre-LVAD DPG ≥7	Mean		651.059	65.1744
		95% Confidence Interval for Mean	Lower Bound	512.896
			Upper Bound	789.223
		5% Trimmed Mean		623.649
		Median		631.8
		Variance		72211
		Std. Deviation		268.721
		Minimum		332.5
		Maximum		1463
		Range		1130.5
		Interquartile Range		276.35
		Skewness		1.67388	0.549747
		Kurtosis		4.53069	1.0632
on-LVAD TPR index	Pre-LVAD DPG <7	Mean		1035.7	63.5039
		95% Confidence Interval for Mean	Lower Bound	907.792
			Upper Bound	1163.6
		5% Trimmed Mean		1004.48
		Median		919.9
		Variance		185506
		Std. Deviation		430.704
		Minimum		469.8
		Maximum		2264
		Range		1794.2
		Interquartile Range		560.175
		Skewness		1.1031	0.350096
		Kurtosis		0.807995	0.687628
	Pre-LVAD DPG ≥7	Mean		1334	144.388
		95% Confidence Interval for Mean	Lower Bound	1027.91
			Upper Bound	1640.09
		5% Trimmed Mean		1294.93
		Median		1262.4
		Variance		354413
		Std. Deviation		595.326
		Minimum		622.7
		Maximum		2748.6
		Range		2125.9
		Interquartile Range		722.55
		Skewness		1.12033	0.549747
		Kurtosis		0.937222	1.0632
on-LVAD Fick CO	Pre-LVAD DPG <7	Mean		4.26833	0.118823
		95% Confidence Interval for Mean	Lower Bound	4.02929
			Upper Bound	4.50737
		5% Trimmed Mean		4.28352
		Median		4.22
		Variance		0.677704
		Std. Deviation		0.823228
		Minimum		2.34
		Maximum		5.95
		Range		3.61
		Interquartile Range		1.09
		Skewness		-0.179996	0.343149
		Kurtosis		-0.201963	0.674397
	Pre-LVAD DPG ≥7	Mean		4.49913	0.20677
		95% Confidence Interval for Mean	Lower Bound	4.07032
			Upper Bound	4.92794
		5% Trimmed Mean		4.47961
		Median		4.24
		Variance		0.983336
		Std. Deviation		0.991633
		Minimum		2.57
		Maximum		6.7
		Range		4.13
		Interquartile Range		1.26
		Skewness		0.706512	0.481337
		Kurtosis		0.497004	0.934764
on-LVAD Fick CI	Pre-LVAD DPG <7	Mean		2.26896	0.0678542
		95% Confidence Interval for Mean	Lower Bound	2.13245
			Upper Bound	2.40546
		5% Trimmed Mean		2.25569
		Median		2.3
		Variance		0.221001
		Std. Deviation		0.470107
		Minimum		1.24
		Maximum		3.76
		Range		2.52
		Interquartile Range		0.565
		Skewness		0.48721	0.343149
		Kurtosis		1.35089	0.674397
	Pre-LVAD DPG ≥7	Mean		2.2787	0.121203
		95% Confidence Interval for Mean	Lower Bound	2.02734
			Upper Bound	2.53006
		5% Trimmed Mean		2.24394
		Median		2.28
		Variance		0.337875
		Std. Deviation		0.581271
		Minimum		1.37
		Maximum		3.89
		Range		2.52
		Interquartile Range		0.83
		Skewness		0.818504	0.481337
		Kurtosis		1.29087	0.934764
post LVAD milrinone days	Pre-LVAD DPG <7	Mean		4.79592	0.341291
		95% Confidence Interval for Mean	Lower Bound	4.10971
			Upper Bound	5.48213
		5% Trimmed Mean		4.5941
		Median		4
		Variance		5.70748
		Std. Deviation		2.38903
		Minimum		1
		Maximum		13
		Range		12
		Interquartile Range		3
		Skewness		1.43703	0.339828
		Kurtosis		2.40945	0.668065
	Pre-LVAD DPG ≥7	Mean		12.625	1.41269
		95% Confidence Interval for Mean	Lower Bound	9.70262
			Upper Bound	15.5474
		5% Trimmed Mean		12.3519
		Median		13
		Variance		47.8967
		Std. Deviation		6.92075
		Minimum		2
		Maximum		28
		Range		26
		Interquartile Range		10
		Skewness		0.526504	0.472261
		Kurtosis		-0.0199616	0.917777
post LVAD ICU stay	Pre-LVAD DPG <7	Mean		14.6939	1.89391
		95% Confidence Interval for Mean	Lower Bound	10.8859
			Upper Bound	18.5018
		5% Trimmed Mean		12.5533
		Median		9
		Variance		175.759
		Std. Deviation		13.2574
		Minimum		4
		Maximum		72
		Range		68
		Interquartile Range		8.5
		Skewness		3.0018	0.339828
		Kurtosis		9.7509	0.668065
	Pre-LVAD DPG ≥7	Mean		28.9583	4.03987
		95% Confidence Interval for Mean	Lower Bound	20.6012
			Upper Bound	37.3154
		5% Trimmed Mean		28.0463
		Median		24
		Variance		391.694
		Std. Deviation		19.7913
		Minimum		3
		Maximum		72
		Range		69
		Interquartile Range		28.25
		Skewness		0.741207	0.472261
		Kurtosis		-0.162195	0.917777
post LVAD iNO days	Pre-LVAD DPG <7	Mean		3.57143	0.298807
		95% Confidence Interval for Mean	Lower Bound	2.97064
			Upper Bound	4.17222
		5% Trimmed Mean		3.29932
		Median		3
		Variance		4.375
		Std. Deviation		2.09165
		Minimum		2
		Maximum		11
		Range		9
		Interquartile Range		2
		Skewness		1.83913	0.339828
		Kurtosis		3.61917	0.668065
	Pre-LVAD DPG ≥7	Mean		10.2917	1.23722
		95% Confidence Interval for Mean	Lower Bound	7.73228
			Upper Bound	12.8511
		5% Trimmed Mean		9.85185
		Median		9.5
		Variance		36.7373
		Std. Deviation		6.06113
		Minimum		3
		Maximum		27
		Range		24
		Interquartile Range		10.5
		Skewness		0.854822	0.472261
		Kurtosis		0.77286	0.917777
post LVAD ventilator days	Pre-LVAD DPG <7	Mean		7.79592	2.40729
		95% Confidence Interval for Mean	Lower Bound	2.95574
			Upper Bound	12.6361
		5% Trimmed Mean		4.90816
		Median		2
		Variance		283.957
		Std. Deviation		16.851
		Minimum		0
		Maximum		72
		Range		72
		Interquartile Range		2.5
		Skewness		2.99521	0.339828
		Kurtosis		7.97593	0.668065
	Pre-LVAD DPG ≥7	Mean		15.5	3.41989
		95% Confidence Interval for Mean	Lower Bound	8.42542
			Upper Bound	22.5746
		5% Trimmed Mean		14.0833
		Median		6.5
		Variance		280.696
		Std. Deviation		16.754
		Minimum		2
		Maximum		56
		Range		54
		Interquartile Range		25.5
		Skewness		1.17643	0.472261
		Kurtosis		0.12844	0.917777
M-Estimators
pre-LVAD DPG>7		Huber's M-Estimatora	Tukey's Biweightb	Hampel's M-Estimatorc	Andrews' Waved
time of transplant after VAD (months)	Pre-LVAD DPG <7	12.24	11.3952	12.6857	11.3423
	Pre-LVAD DPG ≥7	3.18473	2.19546	2.41713	2.19887
Follow-up (months)	Pre-LVAD DPG <7	38.531	38.8178	38.7451	38.8203
	Pre-LVAD DPG ≥7	18.7312	9.90881	18.6478	9.88607
age	Pre-LVAD DPG <7	42.6462	42.317	42.0455	42.3161
	Pre-LVAD DPG ≥7	42.1093	41.6749	41.2537	41.6677
weight (kg)	Pre-LVAD DPG <7	71.482	70.7674	71.4798	70.7563
	Pre-LVAD DPG ≥7	74.9578	73.6312	75.4393	73.3911
height (cm)	Pre-LVAD DPG <7	166.683	166.868	166.567	166.869
	Pre-LVAD DPG ≥7	169.337	169.459	169.305	169.477
BSA	Pre-LVAD DPG <7	1.82121	1.81307	1.82091	1.81256
	Pre-LVAD DPG ≥7	1.86461	1.85565	1.8716	1.8557
BMI	Pre-LVAD DPG <7	25.4068	25.3817	25.4417	25.3836
	Pre-LVAD DPG ≥7	26.038	25.1305	25.7434	25.109
serum Na	Pre-LVAD DPG <7	136.13	135.954	135.963	135.953
	Pre-LVAD DPG ≥7	133.625	133.653	133.416	133.671
BUN	Pre-LVAD DPG <7	9.6789	8.48309	9.79054	8.42803
	Pre-LVAD DPG ≥7	11.4681	11.0717	11.428	11.0787
serum creatinine	Pre-LVAD DPG <7	98.6992	92.8722	98.7709	92.7827
	Pre-LVAD DPG ≥7	103.006	98.5411	102.454	98.577
ALT	Pre-LVAD DPG <7	24.9031	20.9395	21.4778	20.9427
	Pre-LVAD DPG ≥7	30.6889	24.6154	27.5722	24.636
AST	Pre-LVAD DPG <7	30.3591	24.0023	26.955	23.8845
	Pre-LVAD DPG ≥7	32.6685	27.9061	29.2627	27.9261
Bilirubin	Pre-LVAD DPG <7	23.0148	21.4	22.7153	21.4049
	Pre-LVAD DPG ≥7	28.3273	25.1107	27.9839	25.0661
Albumin	Pre-LVAD DPG <7	38.4166	38.4729	38.4047	38.4757
	Pre-LVAD DPG ≥7	37.6426	37.5743	37.7734	37.575
WBCs	Pre-LVAD DPG <7	7.29632	6.80947	7.39047	6.79669
	Pre-LVAD DPG ≥7	7.13084	6.9227	7.13117	6.92414
Hb	Pre-LVAD DPG <7	117.932	117.952	118.73	117.95
	Pre-LVAD DPG ≥7	108.872	111.193	110.396	111.212
Platelets	Pre-LVAD DPG <7	238.516	238.359	237.626	238.345
	Pre-LVAD DPG ≥7	222.492	219.487	226.229	219.452
INR	Pre-LVAD DPG <7	1.33545	1.26397	1.28062	1.2635
	Pre-LVAD DPG ≥7	1.4763	1.42571	1.4322	1.42582
pre-LVAD CO (ECHO)	Pre-LVAD DPG <7	3.61596	3.52486	3.58988	3.52193
	Pre-LVAD DPG ≥7	3.76683	3.61216	3.71025	3.61036
pre-LVAD CI (ECHO)	Pre-LVAD DPG <7	1.91272	1.85856	1.90591	1.85575
	Pre-LVAD DPG ≥7	1.89673	1.89364	1.90163	1.89422
pre-LVAD LVEF	Pre-LVAD DPG <7	20.6641	20.7752	20.8219	20.7781
	Pre-LVAD DPG ≥7	19.0362	18.9683	19.1831	18.9749
pre-LVAD LVEDV	Pre-LVAD DPG <7	227.457	222.394	228.425	222.137
	Pre-LVAD DPG ≥7	280.579	280.977	286.148	281.077
pre-LVAD LVESV	Pre-LVAD DPG <7	178.555	174.049	180.798	173.586
	Pre-LVAD DPG ≥7	221.89	221.117	227.964	221.238
pre-LVAD LA	Pre-LVAD DPG <7	4.89681	4.85749	4.91243	4.85527
	Pre-LVAD DPG ≥7	5.31492	5.28499	5.32174	5.28314
pre-LVAD PASP	Pre-LVAD DPG <7	50.2178	50.1356	50.1072	50.1393
	Pre-LVAD DPG ≥7	57.7659	57.4148	57.3321	57.3869
pre-LVAD sPAP (cath)	Pre-LVAD DPG <7	53.2139	53.3159	53.2649	53.3183
	Pre-LVAD DPG ≥7	67.8094	68.5041	68.1244	68.5405
pre-LVAD dPAP (cath)	Pre-LVAD DPG <7	27.9647	27.9401	28.0419	27.9401
	Pre-LVAD DPG ≥7	36.6043	36.5116	36.867	36.4932
pre-LVAD mPAP (cath)	Pre-LVAD DPG <7	37.2716	37.1709	37.0443	37.1724
	Pre-LVAD DPG ≥7	46.5026	46.104	46.5526	46.1037
pre-LVAD DPG (mmHg)	Pre-LVAD DPG <7	2.22175	2.17392	2.32354	2.17168
	Pre-LVAD DPG ≥7	8.29262	7.99342	8.2602	7.98915
pre-LVAD TPG (mmHg)	Pre-LVAD DPG <7	10.9928	10.7006	11.0482	10.6774
	Pre-LVAD DPG ≥7	18.2682	18.4229	18.6487	18.4241
pre-LVAD PCWP (mmHg)	Pre-LVAD DPG <7	25.5931	25.5547	25.5813	25.5547
	Pre-LVAD DPG ≥7	27.6132	27.8802	28.0129	27.8807
pre-LVAD PVR	Pre-LVAD DPG <7	247.815	237.967	246.067	238.012
	Pre-LVAD DPG ≥7	398.589	373.597	403.976	373.255
pre-LVAD PVR index	Pre-LVAD DPG <7	454.597	441.984	453.739	441.737
	Pre-LVAD DPG ≥7	770.64	732.976	775.904	733.145
pre-LVAD PVR (wood units)	Pre-LVAD DPG <7	3.29107	3.2253	3.28973	3.22319
	Pre-LVAD DPG ≥7	4.90223	4.47477	4.82279	4.46449
pre-LVAD SVR	Pre-LVAD DPG <7	1565.44	1523.33	1572.64	1523.32
	Pre-LVAD DPG ≥7	1642.86	1580.89	1666.77	1579.91
pre-LVAD SVR index	Pre-LVAD DPG <7	2822.51	2773.31	2795.35	2766.55
	Pre-LVAD DPG ≥7	3125.07	3069.12	3155.03	3069.15
pre-LVAD PVR/SVR	Pre-LVAD DPG <7	0.168897	0.166835	0.171642	0.166846
	Pre-LVAD DPG ≥7	0.248064	0.246123	0.249729	0.246191
pre-LVAD TPR	Pre-LVAD DPG <7	867.692	852.239	859.328	850.637
	Pre-LVAD DPG ≥7	1012.86	893.15	980.81	888.067
pre-LVAD TPR index	Pre-LVAD DPG <7	1590.38	1568.42	1587.36	1567.99
	Pre-LVAD DPG ≥7	2018.45	1893.28	1991.69	1891.18
pre-LVAD Fick CO	Pre-LVAD DPG <7	3.25673	3.22598	3.26435	3.22511
	Pre-LVAD DPG ≥7	3.6178	3.6078	3.5681	3.60758
pre-LVAD Fick CI	Pre-LVAD DPG <7	1.82455	1.81671	1.82747	1.81666
	Pre-LVAD DPG ≥7	1.90699	1.90747	1.88096	1.90733
on LVAD EF	Pre-LVAD DPG <7	25.3927	24.7676	25.3043	24.7584
	Pre-LVAD DPG ≥7	20.0662	19.4522	19.874	19.4495
on LVAD LVEDV	Pre-LVAD DPG <7	153.207	152.01	152.292	151.991
	Pre-LVAD DPG ≥7	202.662	195.856	198.222	195.799
on LVAD LVESV	Pre-LVAD DPG <7	114.216	112.457	113.98	112.391
	Pre-LVAD DPG ≥7	155.01	151.015	149.589	151.141
on LVAD LA	Pre-LVAD DPG <7	4.49304	4.48576	4.49543	4.48557
	Pre-LVAD DPG ≥7	4.78428	4.75733	4.79757	4.75719
on LVAD PASP	Pre-LVAD DPG <7	35.9913	36.1702	36.3796	36.1745
	Pre-LVAD DPG ≥7	40.3775	38.955	40.5543	38.6319
on-LVAD sPAP	Pre-LVAD DPG <7	37.7328	37.6641	37.8624	37.6656
	Pre-LVAD DPG ≥7	48.8897	48.2842	49.1273	48.2187
on-LVAD dPAP	Pre-LVAD DPG <7	19.7802	19.8059	19.9004	19.8083
	Pre-LVAD DPG ≥7	24.3406	23.1743	24.4307	23.12
on-LVAD mPAP	Pre-LVAD DPG <7	26.6073	26.542	26.7024	26.5429
	Pre-LVAD DPG ≥7	33.4131	33.2278	33.6178	33.2348
on-VAD DPG	Pre-LVAD DPG <7	3.13259	3.12246	3.16942	3.12268
	Pre-LVAD DPG ≥7	4.11224	3.90502	4.21419	3.89324
on-LVAD TPG	Pre-LVAD DPG <7	9.79532	9.73285	9.82654	9.72375
	Pre-LVAD DPG ≥7	12.3256	12.3403	12.3806	12.3402
on-LVAD PCWP	Pre-LVAD DPG <7	17.0242	16.9904	17.0083	16.9944
	Pre-LVAD DPG ≥7	19.9899	19.0325	19.983	19.0346
on-LVAD PVR	Pre-LVAD DPG <7	164.155	159.302	164.493	159.342
	Pre-LVAD DPG ≥7	212.398	201.811	211.67	201.821
on-LVAD PVR index	Pre-LVAD DPG <7	324.502	309.558	316.363	309.279
	Pre-LVAD DPG ≥7	383.361	358.781	376.249	358.222
on-VAD PVR (wood units)	Pre-LVAD DPG <7	2.32271	2.2596	2.31848	2.25744
	Pre-LVAD DPG ≥7	2.87902	2.83135	2.82983	2.83146
on-LVAD SVR	Pre-LVAD DPG <7	1469.18	1462.12	1480.62	1461.75
	Pre-LVAD DPG ≥7	1474.58	1480.87	1469.9	1480.65
on-LVAD SVR index	Pre-LVAD DPG <7	2625.23	2643.99	2650.03	2646.45
	Pre-LVAD DPG ≥7	2736.68	2725.86	2724.52	2731.38
on-LVAD PVR/SVR	Pre-LVAD DPG <7	0.128212	0.126674	0.127741	0.126693
	Pre-LVAD DPG ≥7	0.183837	0.183688	0.183561	0.183727
on-LVAD TPR	Pre-LVAD DPG <7	546.473	523.192	551.841	522.908
	Pre-LVAD DPG ≥7	624.995	605.228	607.504	605.23
on-LVAD TPR index	Pre-LVAD DPG <7	965.279	938.775	976.766	938.312
	Pre-LVAD DPG ≥7	1229.91	1160.36	1225.76	1157.17
on-LVAD Fick CO	Pre-LVAD DPG <7	4.26507	4.28656	4.28683	4.28779
	Pre-LVAD DPG ≥7	4.29215	4.17873	4.24321	4.17846
on-LVAD Fick CI	Pre-LVAD DPG <7	2.25762	2.25146	2.25202	2.25219
	Pre-LVAD DPG ≥7	2.24778	2.21063	2.23236	2.20766
post LVAD milrinone days	Pre-LVAD DPG <7	4.2358	3.98425	4.2158	3.9651
	Pre-LVAD DPG ≥7	12.1468	11.8314	12.0531	11.8295
post LVAD ICU stay	Pre-LVAD DPG <7	10.8336	9.95375	10.5488	9.95059
	Pre-LVAD DPG ≥7	26.6213	26.3057	27.0698	26.3266
post LVAD iNO days	Pre-LVAD DPG <7	3.04488	2.89362	3.05927	2.89062
	Pre-LVAD DPG ≥7	9.7361	9.65422	9.9333	9.65285
post LVAD ventilator days	Pre-LVAD DPG <7	2.21083	1.89547	1.98754	1.89227
	Pre-LVAD DPG ≥7	7.67184	4.79476	6.11347	4.72016
a. The weighting constant is 1.339.
b. The weighting constant is 4.685.
c. The weighting constants are 1.700, 3.400, and 8.500
d. The weighting constant is 1.340*pi.
Percentiles
pre-LVAD DPG>7			Percentiles
			5	10	25	50	75	90	95
Weighted Average(Definition 1)	time of transplant after VAD (months)	Pre-LVAD DPG <7	6.5	6.6	7.875	11.5	20.5	25.9
		Pre-LVAD DPG ≥7	1.2	1.2	1.6	2.5	13
	Follow-up (months)	Pre-LVAD DPG <7	2	4	14	41	60.1	75	77.5
[truncated: 3,724 more rows]
